# Supplementary material for: An Individual Patient Data Meta-Analysis on Characteristics, Treatments and Outcomes of Glioblastoma/ Gliosarcoma Patients with Metastases Outside of the Central Nervous System
Source: PLoS One. 2015 Apr 10;10(4):e0121592. doi: 10.1371/journal.pone.0121592 (PMC4393116; doi:10.1371/journal.pone.0121592)
Supplement: S1 Dataset — No.: number, OS ID: overall survival from initial diagnosis, OS M+: overall survival from diagnosis of metastasis. (XLSX) [file pone.0121592.s002.xlsx]

## Sheet: Tabelle1
	Case No.	Author	Death	Metastasis-free Survival (Months)	OS ID (Months)	OS M+ (Months)	Year of Publication	Age	Adults vs. Children	Gender	Histology	Sites of Metastases	Lungmetastases at the Beginning of Clinical Course	Best Supportive Care or not specified	Surgery only	Radiotherapy only	Chemotherapy only	Combination of Treatments	Combination of Treatments more specified
	1	Aichholzer et al.	Yes		3		2001	41	Adult	Male	Glioblastoma	peripheral nervous system		Yes	No	No	No	No	No Combination of Treatments
	2	Al-Rikabi et al.	No	1	1		1997	4	Child	Male	Glioblastoma	lymph nodes
	3	Allan et al.	No				2004	60	Adult	Male	Glioblastoma	subcutaneous nodules in scalp		Yes	No	No	No	No	No Combination of Treatments
	4	Anzil et al.	No				1970	53	Adult	Female	Glioblastoma	liver, vertebrae collumn		Yes	No	No	No	No	No Combination of Treatments
	5	Armstrong et al.	No				2010	30	Adult	Female	Glioblastoma	lesions below the scalp in the temporalis muscle and fascia, destructive lesion at L-5 but diagnosis of sarcoma		No	No	No	No	Yes	Surgery + Chemotherapy + Radiotherapy
	6	Astner et al.	Yes		36		2006	54	Adult	Male	Glioblastoma	lesions in several vertebrae, liver		No	No	No	Yes	No	No Combination of Treatments
	7	Ates et al.	Yes		27	6	2003	40	Adult	Male	Glioblastoma	lymph nodes							No Combination of Treatments
	8	Beauchesne et al.	Yes	7	7.5	0.5	2000	54	Adult	Male	Glioblastoma	vertebroepidural metastases at the fifth, 8th, 10th and 11th dorsal bodies, right iliac bone		Yes	No	No	No	No	No Combination of Treatments
	9	Beaumont et al.	Yes	18	19.5	1.5	2006	47	Adult	Male	Gliosarcoma	intrathoracic / lung, hepatic and splenic,upper lip mucosa; skull, brain, chest wall, pleura, lungs, pericardium, myocardium, peritoneum, diaphragm, pancreas, gastric mucosa, spleen, thyroid gland, kidney	Yes	Yes	No	No	No	No	No Combination of Treatments
	10	Bekar et al.	No		4		2010	52	Adult	Male	Glioblastoma	scalp, subcutis of frontal scalp, right temporal scalp, right upper leg		No	Yes	No	No	No	No Combination of Treatments
	11	Bouillot-Eimer et al.	Yes		12		2005	60	Adult	Female	Glioblastoma	subcutaneous mass in left occipital region of scalp, seeding along the biopsy trajectory, (maybe axial skeleton)		No	Yes	No	No	No	No Combination of Treatments
	12	Brandt et al.	Yes	24	24		1950	52	Adult	Male	Glioblastoma	lungs, left kidney	All Metastases diagnosed at Autopsy	Yes	No	No	No	No	No Combination of Treatments
	13	Brust et al.	Yes		9		1968	19	Adult	Male	Glioblastoma	cervical lymph nodes, right pleura, periaortic and peritracheal lymph nodes, ribs, vertebrae
	14	Campora et al.	No	9	9		1992	47	Adult	Male	Glioblastoma	left cervical and supraclavicular fossa lymph nodes		No	No	No	No	Yes	Chemotherapy + Radiotherapy
	15	Cerame et al.	Yes		1.2	0.1	1985	11	Child	Female	Gliosarcoma	lung	Yes	Yes	No	No	No	No	No Combination of Treatments
	16	Cervio et al.	No				2001	44	Adult	Male	Glioblastoma	pelvis, femurs, sternum, shoulders, ribs and dorsal and lumbar vertebrae (L3-L5)		No	No	No	Yes	No	No Combination of Treatments
	17	Chen et al.	Yes	81	92	12	2012	31	Adult	Female	Gliosarcoma	skull, scalp and neck; acromion, hypochondrium and Nos. 7, 10 and 11 centrum, right shoulder; right skull, lumbar and left ileum, neck, both lungs, liver, right collarbone, both humeri and multiple thoracic and lumbar vertebrae	No	No	No	No	No	Yes	Surgery + Chemotherapy + Radiotherapy
	18	Chesnut et al.	Yes	9	23	14	1993	42	Adult	Male	Glioblastoma	C7, C6		No	No	No	No	Yes	Surgery + Radiotherapy
	19	Chivukula et al.	No	13	13		2005	62	Adult	Male	Glioblastoma	right upper lobe of lung, massive hilar lymphadenopathy	Yes
	20	Chung et al.	No	24	24		1999	20	Adult	Female	Glioblastoma	left upper lung, (suspected liver and bone M)	Yes
	21	Cross et al.	Yes	0			1952	20	Adult	Male	Glioblastoma	subcutaneous tissue, lower lobes of both lungs	All Metastases diagnosed at Autopsy	Yes	No	No	No	No	No Combination of Treatments
	22	Dalmer et al.	Yes		5		1971	39	Adult	Male	Glioblastoma	cervical lymph nodes		Yes	No	No	No	No	No Combination of Treatments
	23	Datta et al.	Yes	7	10	3	1998	35	Adult	Female	Glioblastoma	soft tissue of the right neck							No Combination of Treatments
	24	Davis et al.	No				1928	31	Adult	Female	Glioblastoma	soft tissues of the posterior surface of the right arm, over the right scapula, at the left lower costal margin, left lung	No	Yes	No	No	No	No	No Combination of Treatments
	25	Dawar et al.	Yes			6.5	2012	57	Adult	Female	Gliosarcoma	preauricular lymph node, chest lymph nodes, lung, pleura, abdomen, pelvis	No	No	No	No	No	Yes	Chemotherapy + Radiotherapy
	26	Didelot et al.	Yes		2		2006	74	Adult	Male	Glioblastoma	iliac bone; lung, spleen, mediastinal lymph nodes	No	No	No	No	Yes	No	No Combination of Treatments
	27	Dietz et al.	Yes		4		1981	24	Adult	Male	Glioblastoma	sternum and several of the thoracic vertebral bodies		Yes	No	No	No	No	No Combination of Treatments
	28	Dolman et al.	Yes	0			1974	35	Adult	Female	Glioblastoma	lymph nodes		No	Yes	No	No	No	No Combination of Treatments
	29	El-Gindi et al.	No	6	17	11	1973	22	Adult	Male	Glioblastoma	lymph node of the right neck		No					No Combination of Treatments
	30	El-Gindi et al.	No	12	15		1973	35	Adult	Male	Glioblastoma	lymph node of the left cervical region		No	No	No	No	Yes	Chemotherapy + Radiotherapy
	31	Figueroa et al.	Yes			5	2002	34	Adult	Male	Glioblastoma	cutaneous 2 cm posterior to the frontal scalp line (dermis, subcutaneous tissue, and skeletal muscles)		No	Yes	No	No	No	No Combination of Treatments
	32	Forsyth et al.	No				1998	41	Adult	Male	Glioblastoma	sclap mass behind his incision, paratracheal and cervical lymph nodes, limbus and extraocular muscles of the right eye		No	No	No	No	Yes	Chemotherapy + Radiotherapy
	33	Forsyth et al.	Yes		7		1998	39	Adult	Male	Glioblastoma	right preauricular lymph node, temporalis muscle		No	Yes	No	No	No	No Combination of Treatments
	34	Frappaz et al.	Yes	7	12	5	1999	52	Adult	Male	Glioblastoma	left ribs, lumbar vertebra and right lung	No	Yes	No	No	No	No	No Combination of Treatments
	35	Friedmann et al.	Yes	5			1986	52	Adult		Glioblastoma	diffuse bony metastases, vertebrae		Yes	No	No	No	No	No Combination of Treatments
	36	Garret	Yes	6	6		1958	55	Adult	Female	Glioblastoma with sarcomatous components	1 posterior cervical lymph node		Yes	No	No	No	No	No Combination of Treatments
	37	Giok et al.	Yes	9	9		1959	25	Adult	Female	Glioblastoma	both lungs	Yes	Yes	No	No	No	No	No Combination of Treatments
	38	Gjerdrum et al.	Yes		8		1999	61	Adult	Male	Gliosarcoma	oral, dermal mass at lateral corner of the right eye, lungs	Yes	No	No	Yes	No	No	No Combination of Treatments
	39	Greif et al.	Yes	0	7	7	1998	51	Adult	Male	Glioblastoma	both lungs, liver	Yes	Yes	No	No	No	No	No Combination of Treatments
	40	Gropp et al.	Yes	0			1955	48	Adult	Male	Glioblastoma	right ventricle of heart		Yes	No	No	No	No	No Combination of Treatments
	41	Guo et al.	No	8			2012	19	Adult	Male	Glioblastoma	subcutaneous at the left posterior cervical region		No	No	No	No	Yes	Surgery + Chemotherapy + Radiotherapy
	42	Gyepes et al.	No				1966	8.67	Child	Female	Glioblastoma	right cervical lymph nodes, both distal femurs, right breast, lungs,left pleura, left diaphragm	No	No	No	No	No	Yes	Surgery + Chemotherapy + Radiotherapy
	43	Haddon et al.	Yes	7	8.75	1.75	1988	31	Adult	Male	Glioblastoma	right 6. rip posterolaterally, left side of the 10th/11th vertebral body, right site of the sacrum, bone marrow of iliacic crest		Yes	No	No	No	No	No Combination of Treatments
	44	Houston et al.	Yes	10	17	7	2000	19	Adult	Male	Glioblastoma	suboccipital mass, hilar, supraclavicular node		No	No	No	No	Yes	Chemotherapy + Radiotherapy
	45	Houston et al.	Yes	17	26	9	2000	36	Adult	Female	Glioblastoma	lymph node of neck		No	No	No	No	Yes	Surgery + Chemotherapy
	46	Houston et al.	Yes		13		2000	32	Adult	Male	Gliosarcoma	scalp at one of the left frontal catheter sites, liver, right middle lung field	No	No	Yes	No	No	No	No Combination of Treatments
	47	Hübner et al.	Yes	10	17	7	2001	47	Adult	Male	Glioblastoma	between the superfcial and deep neck muscles		No	No	No	No	Yes	Surgery + Radiotherapy
	48	Jain et al.	Yes	10	12	2	2004	49	Adult	Male	Glioblastoma	subcutaneous		No	Yes	No	No	No	No Combination of Treatments
	49	Jamjoom et al.	Yes	7	7		1997	4	Child	Male	Glioblastoma	multiple nodules invading the scalp, cervical lymph nodes		Yes	No	No	No	No	No Combination of Treatments
	50	Kalokhe et al.	Yes	4	9	5	2011	31	Adult	Female	Glioblastoma	osseous disease in the cervical, thoracic, lumbar, and sacral spine		No	No	No	No	Yes	Chemotherapy + Radiotherapy
	51	Kalokhe et al.	Yes	10	19	9	2011	72	Adult	Male	Glioblastoma	lung; cervical, thoracic, and lumbar spine with some extension into midline paraspinal muscles	Yes	Yes	No	No	No	No	No Combination of Treatments
	52	Klein et al.	Yes		12		2007	9	Child	Male	Glioblastoma	intracranial extradural parietal		No	No	No	Yes	No	No Combination of Treatments
	53	Kleinschmidt et al.	Yes	0	1.07		1996	60	Adult	Male	Glioblastoma	diffuse axial invasion of the skeleton, more severe at T8 through T10 and L1, bone marrow		Yes	No	No	No	No	No Combination of Treatments
	54	Kros et al.	Yes	0			2000	46	Adult	Male	Glioblastoma	a bilateral lesion in the sphenoid bone with extension into the left orbit;; right petrous bone		No
	55	Kühn et al.	No				2003	58	Adult	Male	Glioblastoma	right parotid gland, liver		No
	56	Kumar et al.	Yes			1.25	1999	9	Child	Male	Glioblastoma	peritoneal cavity		Yes	No	No	No	No	No Combination of Treatments
	57	Lampl et al.	No	10	10		1990	32	Adult	Male	Glioblastoma	frontal and ethmoidal sinuses, upper fourth and fifth ribs bilaterally, L4 body		Yes	No	No	No	No	No Combination of Treatments
	58	Leifer et al.	No				1989	65	Adult	Male	Glioblastoma	liver		Yes	No	No	No	No	No Combination of Treatments
	59	Ley et al.	Yes		7		1960	28	Adult	Male	Glioblastoma	left orbital region		No	No	Yes	No	No	No Combination of Treatments
	60	Liwnicz and Rubinstein	Yes	8	8		1979	26	Adult	Male	Glioblastoma	parietal and visceral pleura, the pericardium, and the parenchyma of both lungs, one hilar lymph node	All Metastases diagnosed at Autopsy	Yes	No	No	No	No	No Combination of Treatments
	61	Maeda et al.	Yes		5		2010	51	Adult	Female	Gliosarcoma	lung	Yes	Yes	No	No	No	No	No Combination of Treatments
	62	Merkel et al.	Yes	6	6		1982	24	Adult	Male	Glioblastoma	thoracic spine, sternum		Yes	No	No	No	No	No Combination of Treatments
	63	Mesfin et al.	No		12		2010	51	Adult	Female	Gliosarcoma	lungs	Yes	No	No	No	Yes	No	No Combination of Treatments
	64	Moon et al.	No				2003	35	Adult	Female	Glioblastoma	subcutaneous masses of various sizes on the scalp and anterior neck, multiple lymph adenopathies in the deep cervical region		No	No	No	Yes	No	No Combination of Treatments
	65	Moriyama et al.	Yes	7	7		1997	64	Adult	Male	Glioblastoma	bones (vertebra and rt. 7. rib), lungs, liver, cervical lymph nodes and soft tissues	All Metastases diagnosed at Autopsy	Yes	No	No	No	No	No Combination of Treatments
	66	Mousavi	Yes			0.5	1980	55	Adult	Female	Glioblastoma	bone marrow of sternum, liver		Yes	No	No	No	No	No Combination of Treatments
	67	Mujtaba et al.	No	18			2012	20	Adult	Male	Glioblastoma	lymph node of neck		No	No	No	No	Yes	Surgery + Chemotherapy + Radiotherapy
	68	Nigogosyan et al.	Yes				1962	40	Adult	Male	Glioblastoma	right lung and visceral pleura, mediastinal lymph nodes, vertebrae, sternum	Yes	Yes	No	No	No	No	No Combination of Treatments
	69	Nowotny et al.	Yes				1952	31	Adult	Female	Glioblastoma	subcutaneously at craniotomy side, lymph nodes behind the left sternocleidomastoid muscle		Yes	No	No	No	No	No Combination of Treatments
	70	O' Connor et al.	Yes	11	19	8	1977	53	Adult	Female	Glioblastoma	left pleural, supraclavicular lymph node		No	No	No	Yes	No	No Combination of Treatments
	71	Ogungbo et al.	Yes				2005	49	Adult	Female	Glioblastoma	parotid gland, lungs 0 oder 1???	Not specified	Yes	No	No	No	No	No Combination of Treatments
	72	Ojeda et al.	Yes	0			1984	83	Adult	Female	Gliosarcoma	right lung	Yes	Yes	No	No	No	No	No Combination of Treatments
	73	Pang et al.	Yes	12	18.5	6	1982	7	Child	Female	Glioblastoma	supraclavicular lymph nodes, both scapulae, left upper humerus, pelvis, both femurs, left tibia, several vertebral bodies, gingival side of the left mandible		No	No	No	No	Yes	Surgery + Chemotherapy + Radiotherapy
	74	Park et al.	Yes		21		2000	25	Adult	Female	Glioblastoma	scalp, parotid gland, neck		No	No	No	No	Yes	Surgery + Chemotherapy + Radiotherapy
	75	Park et al.	Yes	4	7	3	2000	31	Adult	Male	Glioblastoma	neck, bones especially in pelvis		No	No	No	No	Yes	Surgery + Radiotherapy
	76	Park et al.	Yes		48		2000	31	Adult	Male	Glioblastoma	vertebral body, humerus		No	No	No	No	Yes	Chemotherapy + Radiotherapy
	77	Park et al.	Yes	10	21	11	2000	60	Adult	Male	Glioblastoma	left hip, vertebral bodies of C1-C2, C6		No	No	No	No	Yes	Surgery + Radiotherapy
	78	Pham et al.	No				2010	61	Adult	Female	Glioblastoma	C7 vertebral body
	79	Piccirilli et al.	Yes	20	30		2008	70	Adult	Female	Glioblastoma	lateral cervical lymph nodes		Yes	No	No	No	No	No Combination of Treatments
	80	Piccirilli et al.	Yes	19	29		2008	63	Adult	Male	Glioblastoma	apical pulmonary lobe	Yes	No	Yes	No	No	No	No Combination of Treatments
	81	Piccirilli et al.	Yes	16	25		2008	66	Adult	Male	Glioblastoma	left apical lung	Yes	No	Yes	No	No	No	No Combination of Treatments
	82	Piccirilli et al.	Yes	23	35		2008	69	Adult	Male	Glioblastoma	apical area of the left lung	Yes	No	Yes	No	No	No	No Combination of Treatments
	83	Piccirilli et al.	Yes	21	31		2008	72	Adult	Male	Glioblastoma	left lung	Yes	No	Yes	No	No	No	No Combination of Treatments
	84	Piccirilli et al.	Yes	18	26		2008	74	Adult	Female	Glioblastoma	liver		No	Yes	No	No	No	No Combination of Treatments
	85	Piccirilli et al.	Yes	19	30		2008	67	Adult		Glioblastoma	right humerus		No	Yes	No	No	No	No Combination of Treatments
	86	Pompili et al.	Yes		4		1993	40	Adult	Male	Glioblastoma	left orbit, ethmoid, maxillary sinus, and nasal fossa		Yes	No	No	No	No	No Combination of Treatments
	87	Potter et al.	No		20		1983	41	Adult	Male	Glioblastoma	left submandibular, upper part of the left posterior cervical triangle		No	No	No	No	Yes	Chemotherapy + Radiotherapy
	88	Rajagopalan et al.	Yes	8	22	11	2005	60	Adult	Male	Glioblastoma	bone marrow of L4		No	No	Yes	No	No	No Combination of Treatments
	89	Sadik et al.	No	18			1984	48	Adult	Male	Glioblastoma	4th lumbar vertebra		No					No Combination of Treatments
	90	Schejbal et al.	Yes	10	10		1962	7	Child	Female	Glioblastoma	lymph nodes on the right side of neck, scalp (subcutaneous)		Yes	No	No	No	No	No Combination of Treatments
	91	Schönsteiner et al.	Yes	24	24.2	0.2	2011	69	Adult	Male	Glioblastoma	liver		Yes	No	No	No	No	No Combination of Treatments
	92	Senetta et al.	No				2009	48	Adult	Female	Glioblastoma	scalp mass		No	No	No	No	Yes	Surgery + Chemotherapy + Radiotherapy
	93	Senetta et al.	Yes				2009	53	Adult	Female	Glioblastoma	scalp mass of the left parietal area, 3 more cutaneous satellite lesions		No	No	No	No	Yes	Chemotherapy + Radiotherapy
	94	Seo et al.	Yes	60	66	6	2012	46	Adult	Male	Glioblastoma	left neck with lymph node		No	Yes	No	No	No	No Combination of Treatments
	95	Shuangshoti et al.	Yes	9	10	1	1988	50	Adult	Male	Glioblastoma	submandibular lymph node and perinodal soft tissues		No	Yes	No	No	No	No Combination of Treatments
	96	Slowik et al.	No		16		1980	30	Adult	Male	Glioblastoma	subcutaneous tissue of skull, lymph node		Yes	No	No	No	No	No Combination of Treatments
	97	Slowik et al.	Yes	20	20		1980	46	Adult	Female	Gliosarcoma	left side in the hilar, paratracheal and cervical lymph nodes, mesenterial lymph nodes, lungs, liver, right kidney	All Metastases diagnosed at Autopsy	Yes	No	No	No	No	No Combination of Treatments
	98	Smith et al.	Yes		22		1969	22	Adult	Male	Glioblastoma	Lung; hilar and periaortic nodes 1 oder 2???	Not specified
	99	Smith et al.	Yes		10		1969	29	Adult	Male	Glioblastoma	Lung; periaortic and cervical nodes 1 oder 2???	Not specified
	100	Smith et al.	Yes		13		1969	36	Adult	Female	Glioblastoma	Ribs; vertebral bone marrow; cervical and mediastinal nodes
	101	Smith et al.	Yes		20		1969	38	Adult	Male	Glioblastoma	Lung, pleura, hilar nodes 1 oder 2???	Not specified
	102	Smith et al.	Yes		50		1969	42	Adult	Male	Glioblastoma	Lungs, cervical node 1 oder 2???	Not specified
	103	Smith et al.	Yes		16		1969	49	Adult	Male	Glioblastoma	Liver, pancreas, cervical nodes, sternum
	104	Smith et al.	Yes		60		1969	52	Adult	Male	Glioblastoma	Lung, mediastinal node 1 oder 2???	Not specified
	105	Smith et al.	Yes		1		1969	63	Adult	Male	Glioblastoma	Adrenal, lung 1 oder 2???	Not specified
	106	Smith et al.	Yes		11		1969	63	Adult	Female	Glioblastoma	Lungs, T10, 11 vertebrae 1 oder 2???	Not specified
	107	Smith et al.	Yes		10		1969	64	Adult	Male	Glioblastoma	Liver, lung 1 oder 2???	Not specified
	108	Smith et al.	Yes		7		1969	6	Child	Male	Glioblastoma	lung	Yes
	109	Smith et al.	Yes		18		1969	24	Adult	Male	Glioblastoma	lung	Yes
	110	Smith et al.	Yes		8		1969	54	Adult	Male	Glioblastoma	lung	Yes
	111	Smith et al.	Yes		6		1969	43	Adult	Male	Glioblastoma	liver
	112	Smith et al.	Yes		6		1969	45	Adult	Male	Glioblastoma	liver
	113	Smith et al.	Yes		8		1969	49	Adult	Male	Glioblastoma	Liver
	114	Smith et al.	Yes		6		1969	58	Adult	Male	Glioblastoma	liver
	115	Smith et al.	Yes		9		1969	38	Adult	Male	Glioblastoma	Hilar, lymph node
	116	Smith et al.	Yes		8		1969	42	Adult	Male	Glioblastoma	Cervical node
	117	Smith et al.	Yes		21		1969	45	Adult	Male	Glioblastoma	Cervical node
	118	Smith et al.	Yes		12		1969	36	Adult	Male	Glioblastoma	Vertebrae, acetabulum
	119	Smith et al.	Yes		14		1969	36	Adult	Male	Glioblastoma	Vertebrae
	120	Smith et al.	Yes		13		1969	55	Adult	Male	Glioblastoma	ribs
	121	Snopkowska-Wiaderna et al.	Yes		19		2012	38	Adult	Female	Glioblastoma	lymph nodes at left side of the neck		No	Yes	No	No	No	No Combination of Treatments
	122	Solau-Gervais et al.	Yes	9	9		1998	29	Adult	Male	Glioblastoma	multiple bone lesions, esp. In the body of L2		No	No	No	No	Yes	Chemotherapy + Radiotherapy
	123	Sperduto et al.	No				2008	45	Adult	Male	Glioblastoma	mediastinium, liver, sacrum
	124	Steinberg et al.	Yes	5	5		1985	6	Child	Female	Glioblastoma	peritoneal cavity		Yes	No	No	No	No	No Combination of Treatments
	125	Steinbok et al.	Yes	5	22	17	1985	27	Adult	Female	Glioblastoma	submental region, right anterior triangle of the neck, bone marrow		No	No	No	No	Yes	Surgery + Chemotherapy + Radiotherapy
	126	Taha et al.	Yes				2005	33	Adult	Male	Glioblastoma	left parotid gland, with regional lymphadenopathy		No	No	No	No	Yes	Chemotherapy + Radiotherapy
	127	Templeton et al.	Yes	24	24		2008	47	Adult	Female	Glioblastoma with oligodendroglial components	pleura		Yes	No	No	No	No	No Combination of Treatments
	128	Terheggen et al.	Yes	6.33	10	4	1977	12	Child	Male	Glioblastoma	both pubic and ischiac bones and of the left ilium, breast bone		Yes	No	No	No	No	No Combination of Treatments
	129	Trattnig et al.	Yes	17	32	15	1990	29	Adult	Male	Glioblastoma	multiple in the ribs, retromandibular mass		No	No	No	No	Yes	Surgery+Chemotherapy+Radiotherapy
	130	Tuominen et al.	Yes			6	2005	25	Adult	Male	Glioblastoma	mediastinium		No	No	No	Yes	No	No Combination of Treatments
	131	Utsuki et al.	Yes	29	35	6	2005	42	Adult	Male	Glioblastoma	axis, later invaded the perivertebral soft tissue and vertebral body of the sixth cervical vertebrae from the axis		No	No	No	No	Yes	Chemotherapy + Radiotherapy
	132	Vural et al.	Yes				1996	40	Adult	Male	Glioblastoma	right neck in sternocleidomastoid muscle		No	No	No	No	Yes	Chemotherapy + Radiotherapy
	133	Vural et al.	Yes	2	18	16	1996	49	Adult	Male	Glioblastoma	craniotomy scar		No	No	No	No	Yes	Chemotherapy + Radiotherapy
	134	Waite et al.	Yes			1	1999	40	Adult	Male	Glioblastoma	left parotid gland, submandibular and upper deep cervical regions		Yes	No	No	No	No	No Combination of Treatments
	135	Walker et al.	Yes			0.1	2006	59	Adult	Female	Glioblastoma	carina and the left main bronchus extended onto the pleural surface of the upper lobe of the left lung, pericardium	Yes	Yes	No	No	No	No	No Combination of Treatments
	136	Wallace et al.	Yes		8		1996	41	Adult	Male	Glioblastoma	cervical and supraclavicular lymph nodes, extraocular muscles and limbus of the right eye		No	No	No	No	Yes	Chemotherapy + Radiotherapy
	137	Wallace et al.	Yes	5	7	2	1996	39	Adult	Male	Glioblastoma	preauricular lymph node region		Yes	No	No	No	No	No Combination of Treatments
	138	Weaver et al.	Yes			1	1984	63	Adult	Male	Gliosarcoma	perinephric and peripancreatic areas arising from the omentum and contiguous with the stomach, pancreas, and right kidney (no direct invasion of their parenchyma), lung (microscopic)	No	Yes	No	No	No	No	No Combination of Treatments
	139	Wharton et al.	No				2001	53	Adult	Male	Gliosarcoma	multiple bone metastases in skull, ribs, thoraco-lumbar spine and ileopubic bones, liver		No	No	Yes	No	No	No Combination of Treatments
	140	Widjaja et al.	No			7	1999	58	Adult	Male	Glioblastoma	right lobe of the liver, spleen		No					No Combination of Treatments
	141	Wisiol et al.	Yes	10	10		1961	31	Adult	Male	Glioblastoma	lesion involving the body of the 6th thoracic vertebra and an associated paravertebral mass		Yes	No	No	No	No	No Combination of Treatments
	142	Yao et al.	Yes				1975	18	Adult	Male	Glioblastoma	cervical,parotid, periauricular, paratracheal, hilar, and mediastinal lmyph nodes, soft tissue of neck and thyroid, lungs	No	Yes	No	No	No	No	No Combination of Treatments
	143	Yasuhara et al.	Yes	6	6		2003	47	Adult	Female	Glioblastoma	spleen, lungs	All Metastases diagnosed at Autopsy	Yes	No	No	No	No	No Combination of Treatments
	144	Yilmaz et al.	Yes	16	29	13	2013	50	Adult	Male	Glioblastoma	subcutaneous mass at the left frontoparietal region, and later at the left occipital region		No	Yes	No	No	No	No Combination of Treatments
	145	Yokoyama et al.	Yes	2	4	2	1985	22	Adult	Female	Glioblastoma with sarcomatous components	subcutaneous mass with mucinous component and in apparent continuity with the epidural space through the burr holes, cervical mass, lungs,(autopsy: pleura, hilar lymph nodes, cervical lymph nodes, sternal bone marrow, and the liver)	No	No	No	No	No	Yes	Surgery + Chemotherapy
	146	Yung et al.	Yes	12			1983	57	Adult	Male	Glioblastoma	bone marrow of proximal left femur, right sacroiliac joint, right ribs, right humerus (autopsy: fifth rib, visceral pleural surface)		Yes	No	No	No	No	No Combination of Treatments
	147	Yung et al.	Yes		10		1983	24	Adult	Female	Glioblastoma	bone marrow		Yes	No	No	No	No	No Combination of Treatments
	148	Zappia et al.	No	19	19		1992	39	Adult	Male	Glioblastoma	right cervical lymph nodes		No
	149	Zeitlhofer et al.	Yes		2.5		1952	40	Adult	Female	Glioblastoma	lymph nodes behind the left sternocleidomastoid muscle (autopsy: ventricles, more lymph nodes)		Yes	No	No	No	No	No Combination of Treatments
	150	Zhen et al.	No	2	2		2009	25	Adult	Male	Gliosarcoma	subcutaneous mass in the right cervical (22 lymph nodes), multibone metastases (mainly pelvic bone)
available information in total			150/150	71/150	110/150	42/150	150/150	150/150	150/150	148/150	150/150	150/150	45/150	118/150	112/150	112/150	112/150	112/150	117/150
events			Yes: 119						Adult: 139	Male: 105	Glioblastoma: 134			Yes: 52	Yes: 17	Yes: 4	Yes: 8	Yes: 31	Surgery + Chemotherapy + Radiotherapy: 10
									Children: 11	Female: 43	Gliosarcoma: 13								Surgery + Chemotherapy: 2
											Glioblastoma with sarcomatous components: 2								Surgery + Radiotherapy: 4
											Glioblastoma with oligodendroglial components: 1								Chemotherapy + Radiotherapy: 15

## Sheet: Tabelle2
			Death	Metastasis-free Survival (Months)	OS ID (Months)	OS M+ (Months)	Year of Publication	Age	Adults vs. Children	Gender	Histology	Sites of Metastases	Lungmetastases at the Beginning of Clinical Course	Best Supportive Care or not specified	Surgery only	Radiotherapy only	Chemotherapy only	Combination of Treatments	Combination of Treatments more specified
available information in total			150/150	71/150	110/150	42/150	150/150	150/150	150/150	148/150	150/150	150/150	45/150	118/150	112/150	112/150	112/150	112/150	117/150
events			Yes: 119						Adult: 139	Male: 105	Glioblastoma: 134			Yes: 52	Yes: 17	Yes: 4	Yes: 8	Yes: 31	Surgery + Chemotherapy + Radiotherapy: 10
									Children: 11	Female: 43	Gliosarcoma: 13								Surgery + Chemotherapy: 2
											Glioblastoma with sarcomatous components: 2								Surgery + Radiotherapy: 4
											Glioblastoma with oligodendroglial components: 1								Chemotherapy + Radiotherapy: 15
